# Supplementary material for: Somatic mutations reveal complex metastatic seeding from multifocal primary prostate cancer
Source: Int J Cancer. 2022 Aug 9;152(5):945–51. doi: 10.1002/ijc.34226 (PMC10087486; doi:10.1002/ijc.34226)
Supplement: Supplementary file 2 — Supplementary Table S1. Patients and blood samples included in ULP‐WGS analysis of cfDNA. Forty blood samples from 40 patients with biochemical relapse were included in ultralow pass whole genome sequencing (ULP‐WGS). The tumor fraction was estimated from copy number analysis after ULP‐WGS. PSA, prostate specific antigen Supplementary Table S2. Clinical data for included patients, including information on recurrence and pathological stages, grade group and therapies. BCR, biochemical recurrence; cT, clinical tumor stage; ISUP, International Society of Urological Pathology; N stage, lymph node stage; PSA, prostate specific antigen; pT, pathological tumor stage Supplementary Table S3. Samples included in the analyses Supplementary Table S4. Genes included in gene panel for targeted sequencing, including capture size and selection criteria. Genes of interest was chosen after a literature review of relevant papers on both metastatic and primary prostate cancer (more information about the selection of included genes can be found in Supplementary methods). CN, copy number; CNA, copy number aberration Supplementary Table S5. Detected somatic mutations [file IJC-152-945-s002.xls]

## Sheet: Supplementary Table S1
Supplementary Table S1: Patients and blood samples included in ULP-WGS analysis of cfDNA. Forty blood samples from 40 patients with biochemical relapse were included in ultra low pass whole genome sequencing (ULP-WGS). The tumor fraction was estimated from copy number analysis after ULP-WGS. PSA; prostate specific antigen.
Patient ID	PSA in blood sample (ng/mL)	Multifocal cancer	Multifocal samples	Tumor content (%)	Total number of sequenced reads	Total number of uniquely mapped non‐duplicate reads	Total number of covered bases	Median coverage (and range) per base	Percentage of targeted bases with coverage ≥1
3	7.2	yes	yes	1.2	20374898	18628777	981079877	0 (0 - 12060)	34
4	6.8	yes	yes	11	28888246	26545110	1278864976	0 (0 - 17462)	45
5	0.32	yes	yes	1	25939762	23471439	1170759325	0 (0 - 17275)	41
6	0.28	yes	yes	1	27359712	24841750	1219134795	0 (0 - 13049)	43
7	0.51	yes	yes	1.5	24260448	21819352	1104833392	0 (0 - 9726)	39
8	0.99	yes	yes	0	25863324	23496498	1170226024	0 (0 - 14268)	41
9	0.82	NA	NA	1	20094530	18118152	958731508	0 (0 - 9474)	33
10	0.45	yes	no	1	19303658	17474825	935258467	0 (0 - 10829)	33
11	0.9	no	no	1.5	23544710	21380439	1091722337	0 (0 - 11223)	38
12	0.5	yes	no	0.5	21989982	19938694	1031285462	0 (0 - 11312)	36
13	0.4	no	no	1.6	27552740	25021261	1224333368	0 (0 - 11823)	43
14	0.4	NA	no	1.5	26372510	23953714	1187431394	0 (0 - 12932)	41
15	0.83	yes	no	1.1	21477992	19778848	1032188186	0 (0 - 12792)	36
16	3.7	yes	no	1.5	23375838	21332761	1086353503	0 (0 - 14340)	38
17	0.26	no	no	1.2	24884008	22792921	1145037938	0 (0 - 12603)	40
18	0.2	yes	no	1.3	22258676	20067027	1038277158	0 (0 - 9481)	36
19	1.4	no	no	1.1	20482802	18388464	969689088	0 (0 - 9879)	34
20	0.34	yes	no	1	26847056	24380408	1201073996	0 (0 - 16948)	42
21	0.86	yes	no	3.4	27557498	24920678	1220270218	0 (0 - 15167)	43
22	0.41	no	no	3.1	28673998	26154525	1265188428	0 (0 - 15802)	44
23	39	no	no	1	22383218	20330171	1046591758	0 (0 - 11491)	37
24	0.21	no	no	3.4	24254676	22063791	1113033807	0 (0 - 12745)	39
25	0.3	yes	no	1.3	23807670	21504096	1097727923	0 (0 - 11861)	38
26	0.54	yes	no	1	21111340	19236155	1004021793	0 (0 - 11989)	35
27	0.56	yes	no	1	19765738	17786041	937105020	0 (0 - 11737)	33
28	0.29	no	no	1.5	34596924	31816755	1447014528	0 (0 - 24317)	51
29	0.25	no	no	3.3	18012700	16347666	881091288	0 (0 - 10430)	31
30	1	yes	no	1.1	25156144	22951106	1151598342	0 (0 - 13842)	40
31	1.1	yes	no	1.2	18868838	17104889	917168580	0 (0 - 11928)	32
32	0.2	yes	no	1.8	16634076	15105310	824715830	0 (0 - 10028)	29
33	0.44	no	no	1.6	18688104	16931635	907912699	0 (0 - 11091)	32
34	0.37	yes	no	1.7	20042134	18079203	955601362	0 (0 - 10337)	33
35	0.26	no	no	8.1	21586334	19682308	1025299093	0 (0 - 11627)	36
36	0.34	yes	no	1.3	20571158	18645520	981128478	0 (0 - 13112)	34
37	7.3	no	no	1	23930866	21735651	1107719026	0 (0 - 11954)	39
38	0.69	no	no	1.4	23568032	21278629	1084560251	0 (0 - 12934)	38
39	1.3	yes	no	1.4	24889460	22588916	1138176057	0 (0 - 15235)	40
40	0.83	yes	no	1.4	25693306	23419006	1168764257	0 (0 - 12527)	41
41	0.2	no	no	0	21520312	19501245	1017681717	0 (0 - 10514)	35
42	0.2	yes	no	1	23643984	21570703	1098133457	0 (0 - 12554)	38

## Sheet: Supplementary Table S2
Supplementary Table S2: Clinical data for included patients, including information on recurrence and pathological stages, grade group and therapies. cT, clinical tumor stage; PSA, prostate specific antigen; ISUP, International Society of Urological Pathology; N stage, lymph node stage; pT, pathological tumor stage; BCR, biochemical recurrence
Patient ID	Age at surgery	cT stage	Preoperative PSA	PSA group	ISUP grade biopsy	ISUP grade prostatectomy	Tertiary Gleason 5	N stage	pT stage	Surgical margins	Adjuvant therapy	Persistent postoperative PSA	BCR	Distant metastasis	Lymph node metastasis	Local recurrence	Clincal recurrence
1	70	T2c	13	intermediate	4	3	yes	N0	T3a	negative	no	no	yes	no	yes	no	yes
2	57	T3	19	intermediate	5	4	NA	N1	T3b	positive	no	yes	yes	no	yes	yes	yes
3	61	T1c	21	high	2	3	no	NX	T3a	positive	no	no	yes	yes	no	no	yes
4	54	T3	2.6	low	5	5	yes	N0	T3b	positive	yes	no	yes	yes	no	NA	yes
5	61	T2	14	intermediate	2	3	yes	NX	T3a	positive	no	no	yes	no	no	yes	yes
6	66	T3	9.2	low	2	4	NA	N0	T3a	negative	no	no	yes	no	no	yes	yes
7	59	T1c	13	intermediate	3	3	no	NX	T3b	positive	no	no	yes	no	no	no	no

## Sheet: Supplementary Table S3
Supplementary Table S3: Samples included in the analyses
Patient ID	Sample ID	Material type	Sample origin	Sample harvested (year)	Sequencing	Total number of sequenced reads	Total number of uniquely mapped non-duplicate reads	Total number of covered targeted bases	Median coverage (and range) per targeted base	Percentage of targeted bases with coverage >200
1	P1 S1	Fresh frozen DNA	Primary focus 1	2012	Targeted gene panel	6589156	2448232	242857	604 (0, 3686)	98
1	P1 S2	Fresh frozen DNA	Primary focus 1	2012	Targeted gene panel	9633728	2475981	243016	612 (0, 2933)	97
1	P1 S3	FFPE DNA	Primary focus 2	2012	Targeted gene panel	2302268	620552	242758	120 (0, 1339)	22
1	P1 S4	FFPE DNA	Primary focus 3	2012	Targeted gene panel	5353192	628359	242765	126 (0, 996)	23
1	P1 S5	Fresh frozen DNA	Primary benign	2012	Targeted gene panel	5214286	2019265	242756	500 (0, 3069)	97
1	P1 S6	Fresh frozen DNA	Primary benign	2012	Targeted gene panel	5827728	1755912	243041	434 (0, 1920)	93
1	P1 S7	FFPE DNA	Lymph node metastasis	2017	Targeted gene panel	5031452	1711532	242889	416 (0, 2629)	95
1	P1 S8	WBC DNA	White blood cells	2017	Targeted gene panel	6441464	2064658	242963	514 (0, 2366)	96
2	P2 S1	Fresh frozen DNA	Primary focus 1	2011	Targeted gene panel	9652752	2130546	242933	526 (0, 2093)	98
2	P2 S2	Fresh frozen DNA	Primary focus 1	2011	Targeted gene panel	7866758	1741956	242847	426 (0, 1653)	94
2	P2 S3	Fresh frozen DNA	Primary focus 1	2011	Targeted gene panel	6291832	1794423	242794	441 (0, 1982)	94
2	P2 S4	Fresh frozen DNA	Primary focus 1	2011	Targeted gene panel	6690580	1942197	242776	478 (0, 2110)	96
2	P2 S5	Fresh frozen DNA	Primary focus 1	2011	Targeted gene panel	5819380	1542802	242794	375 (0, 2025)	91
2	P2 S6	Fresh frozen DNA	Primary focus 2	2011	Targeted gene panel	5428632	1434844	242739	348 (0, 1784)	89
2	P2 S7	FFPE DNA	Primary focus 2	2011	Targeted gene panel	6225712	1831298	242693	442 (0, 2064)	95
2	P2 S8	FFPE DNA	Lymph node metastasis at primary diagnosis	2011	Targeted gene panel	6263290	1241593	242816	287 (0, 1397)	79
2	P2 S9	FFPE DNA	Primary benign	2011	Targeted gene panel	6120956	1577302	242813	369 (0, 1715)	91
3	P3 S1	Fresh frozen DNA	Primary focus 1	2010	Targeted gene panel	9396828	2334368	242748	558 (0, 2890)	98
3	P3 S2	Fresh frozen DNA	Primary focus 1	2010	Targeted gene panel	4171618	1477801	242689	357 (0, 2036)	88
3	P3 S3	Fresh frozen DNA	Primary focus 1	2010	Targeted gene panel	7674098	2740207	242742	660 (0, 4182)	99
3	P3 S4	FFPE DNA	Primary focus 2	2010	Targeted gene panel	7161940	738310	242704	181 (0, 929)	34
3	P3 S5	Fresh frozen DNA	Primary benign	2010	Targeted gene panel	8543262	3000955	242816	738 (0, 4065)	99
3	P3 S6	FFPE DNA	Lung metastasis	2015	Targeted gene panel	6997698	1309885	242810	315 (0, 1906)	88
3	P3 S7	cfDNA	Circulating tumor DNA	2017	Targeted gene panel	11321734	2605431	243013	645 (0, 2156)	98
3	P3 S8	WBC DNA	White blood cells	2017	Targeted gene panel	3851692	1235140	242994	299 (0, 1590)	83
4	P4 S1	Fresh frozen DNA	Primary focus 1	2011	Targeted gene panel	5360394	2031993	242759	500 (0, 3136)	97
4	P4 S2	Fresh frozen DNA	Primary focus 1	2011	Targeted gene panel	6385332	2451030	242785	602 (0, 3856)	99
4	P4 S3	Fresh frozen DNA	Primary focus 1	2011	Targeted gene panel	6293406	2414109	242801	596 (0, 3801)	98
4	P4 S4	Fresh frozen DNA	Primary focus 1	2011	Targeted gene panel	5838020	2298152	242864	569 (0, 3780)	98
4	P4 S5	Fresh frozen DNA	Primary focus 1	2011	Targeted gene panel	6612518	2493909	242836	614 (0, 3794)	99
4	P4 S6	Fresh frozen DNA	Primary focus 1	2011	Targeted gene panel	7078460	2543717	242974	634 (0, 3781)	99
4	P4 S7	FFPE DNA	Primary focus 2	2011	Targeted gene panel	4107194	1536743	242688	341 (0, 1839)	86
4	P4 S8	Fresh frozen DNA	Primary benign	2011	Targeted gene panel	5847530	2306235	242816	561 (0, 3429)	98
4	P4 S9	cfDNA	Circulating tumor DNA	2018	Targeted gene panel	23265886	4341783	242812	1061 (0, 3909)	99
4	P4 S10	WBC DNA	White blood cells	2018	Targeted gene panel	5368698	2096015	242962	516 (0, 3136)	98
5	P5 S1	Fresh frozen DNA	Primary focus 1	2010	Exome sequencing	209085314	617712	232198	210 (0, 3173)	52
5	P5 S2	Fresh frozen DNA	Primary focus 2	2010	Exome sequencing	183271750	523107	229538	187 (0, 2048)	46
5	P5 S3	Fresh frozen DNA	Primary focus 2	2010	Exome sequencing	213595338	608995	232288	218 (0, 2118)	54
5	P5 S4	Fresh frozen DNA	Primary benign	2010	Exome sequencing	96535068	292669	226907	102 (0, 1287)	15
5	P5 S5	cfDNA	Circulating tumor DNA	2016	Targeted gene panel	14527980	2832544	243069	712 (0, 2529)	98
5	P5 S6	WBC DNA	White blood cells	2016	Targeted gene panel	3883068	1336739	242937	330 (0, 1529)	86
6	P6 S1	Fresh frozen DNA	Primary focus 1	2010	Exome sequencing	219417144	595128	230199	205 (0, 2669)	51
6	P6 S2	Fresh frozen DNA	Primary focus 1	2010	Exome sequencing	240105734	662873	231816	232 (0, 2933)	57
6	P6 S3	Fresh frozen DNA	Primary focus 2	2010	Exome sequencing	254165718	719578	231148	255 (0, 2885)	61
6	P6 S4	Fresh frozen DNA	Primary benign	2010	Exome sequencing	82044104	257124	224727	91 (0, 1122)	9
6	P6 S5	cfDNA	Circulating tumor DNA	2017	Targeted gene panel	11167404	2454256	243050	612 (0, 2239)	98
6	P6 S6	WBC DNA	White blood cells	2017	Targeted gene panel	3790550	1392411	242926	345 (0, 1707)	88
7	P7 S1	Fresh frozen DNA	Primary focus 1	2012	Exome sequencing	186888448	575203	230169	203 (0, 2658)	51
7	P7 S2	Fresh frozen DNA	Primary focus 2	2012	Exome sequencing	214203376	641778	231347	228 (0, 3111)	56
7	P7 S3	Fresh frozen DNA	Primary focus 2	2012	Exome sequencing	233618378	688228	233247	244 (0, 3306)	59
7	P7 S4	Fresh frozen DNA	Primary benign	2012	Exome sequencing	103261474	311485	226290	109 (0, 1378)	18
7	P7 S5	cfDNA	Circulating tumor DNA	2015	Targeted gene panel	11934994	2085301	243118	522 (0, 2248)	97
7	P7 S6	WBC DNA	White blood cells	2015	Targeted gene panel	4482434	1553292	242979	384 (0, 1966)	92

## Sheet: Supplementary Table S4
Supplementary Table S4: Genes included in gene panel for targeted sequencing, including capture size and selection criteria. Genes of interest was chosen after a litterature review of relevant papers on both metastatic and primary prostate cancer (more information about the selection of included genes can be found in Supplementary methods). CN; Copy number, CNA; copy number abberation.
Gene symbol	Chromosome	Capture start	Capture end	Strand	Capture size	Significantly mutated	Frequent germline mutations	Frequent CNA	Fusion partner	DNA repair	Copy number probe
TP53	17	7661938	7676594	-	1630	>=3 papers		x
FOXA1	14	37591364	37594972	-	1458	>=3 papers
SPOP	17	49600377	49622810	-	1201	>=3 papers
PTEN	10	87864469	87965472	+	1221	>=3 papers		x
KMT2C	7	152136831	152435786	-	14916	>=3 papers
MED12	X	71118754	71142218	+	6577	>=3 papers
ATM	11	108227624	108365508	+	9190	>=3 papers	x			x
CDK12	17	39462071	39544277	+	4502	>=3 papers
CTNNB1	3	41224068	41239342	+	2420	>=3 papers
CDKN1B	12	12717839	12721207	+	740	>=3 papers		x
KMT2D	12	49021779	49055324	-	16671	>=3 papers
RB1	13	48303912	48599436	+	2989	>=3 papers	x	x
HRAS	11	532635	534322	-	633	>=3 papers
BRCA2	13	32316460	32398770	+	10580	>=3 papers	x			x
AKT1	14	104769585	104792643	-	1493	>=3 papers
ZFHX3	16	72787163	72960145	-	11112	>=3 papers
PIK3CA	3	179198825	179234364	+	3276	>=3 papers
APC	5	112707717	112844126	+	8793	>=3 papers
BRAF	7	140726493	140924703	-	2696	>=3 papers
KDM6A	X	44873551	45111411	+	4470	>=3 papers
AR	X	67545146	67723841	+	3087	>=3 papers		x
ZMYM3	X	71240915	71253255	-	4137	>=3 papers
ARID1A	1	26696403	26780756	+	6942	>=3 papers
NCOR1	17	16032295	16194569	-	7748	>=3 papers
IDH1	2	208237078	208251551	-	1245	>=3 papers
NKX3-1	8	23681220	23682889	-	705	>=3 papers		x
ERF	19	42248464	42254999	-	1647	2 papers and >1 mut per MBp
CDC27	17	47120934	47189172	-	2591	2 papers and >1 mut per MBp
SMARCA1	X	129447161	129523370	-	3237	2 papers and >1 mut per MBp
ETV3	1	157124840	157136352	-	1571	2 papers and >1 mut per MBp
PYHIN1	1	158936910	158976727	+	1665	2 papers and >1 mut per MBp
SMAD2	18	47841826	47896756	-	1512	2 papers and >1 mut per MBp
KRAS	12	25209794	25245384	-	708	2 papers and >1 mut per MBp
CSF1R	5	150054068	150086427	-	3003	2 papers and >1 mut per MBp
PCDH15	10	53806578	54664262	-	7670	2 papers and >1 mut per MBp
U2AF1	21	43093101	43107494	-	796	2 papers and >1 mut per MBp
MUC2	11	1102454	1103456	+	393	1 papers and >3 mut per MBp
KIF25	6	168029585	168044996	+	1165	1 papers and >3 mut per MBp
RRAS2	11	14279336	14364393	-	756	1 papers and >3 mut per MBp
OR1S2	11	58203203	58204181	-	978	1 papers and >3 mut per MBp
KLF9	9	70387775	70413363	-	735	1 papers and >3 mut per MBp
RLIM	X	74591439	74595977	-	1875	1 papers and >3 mut per MBp
OR4C12	11	49981571	49982501	-	930	1 papers and >3 mut per MBp
OR2T35	1	248638286	248639258	-	972	1 papers and >3 mut per MBp
MUC7	4	70474021	70481878	+	1134	1 papers and >3 mut per MBp
CBX7	22	39133890	39152444	-	756	1 papers and >3 mut per MBp
XKR3	22	16783618	16808073	-	1380	1 papers and >3 mut per MBp
FUCA2	6	143495706	143511634	-	1434	1 papers and >3 mut per MBp
SMC1B	22	45344555	45413567	-	3708	1 papers and >3 mut per MBp
OR10H3	19	15741392	15742343	+	951	1 papers and >3 mut per MBp
FRG1	4	189941009	189963129	+	966	1 papers and >3 mut per MBp
SUCLG2	3	67360628	67654586	-	1517	1 papers and >3 mut per MBp
ERG	21	38445622	38524001	-	78379				x
TMPRSS2	21	41480603	41507949	-	27346				x
MLH1	3	36993547	37050653	+	2308					x
MSH6	2	47783233	47806860	+	4126					x
MSH2	2	47403191	47632806	+	3048					x
PMS1	2	189791809	189877436	+	3034					x
CHEK2	22	28687896	28734721	-	1914					x
CDH1	16	68737415	68834281	+	2830			x
CHD1	5	98856379	98926386	-	5397			x
MYC	8	127735472	127740958	+	2258			x
HOXB13	17	48726789	48728593	-	855		x
BRCA1	17	43045677	43125185	-	5955		x			x
PALB2	16	23603458	23641157	-	3615		x
FANCA	16	89738600	89816615	-	5332		x
RAD51B	14	67823543	68650845	+	1586		x
RAD51C	17	58692643	58734222	+	1376		x
AR_enhancer	X	66883000	66883120	+	120			x
AR_enhancer	X	66899900	66900020	+	120			x
AR_enhancer	X	66902100	66902220	+	120			x
AR_enhancer	X	66961950	66962070	+	120			x
CN_probe	1	2801900	2802020		120						x
CN_probe	1	239026600	239026720		120						x
CN_probe	2	9077900	9078020		120						x
CN_probe	2	229342400	229342520		120						x
CN_probe	3	5356920	5357040		120						x
CN_probe	3	193098340	193098460		120						x
CN_probe	4	567400	567520		120						x
CN_probe	4	186585250	186585370		120						x
CN_probe	5	539550	539670		120						x
CN_probe	5	175854200	175854320		120						x
CN_probe	6	257275	257395		120						x
CN_probe	6	170094850	170094970		120						x
CN_probe	7	424350	424470		120						x
CN_probe	7	157293350	157293470		120						x
CN_probe	8	603050	603170		120						x
CN_probe	8	144924700	144924820		120						x
CN_probe	9	211200	211320		120						x
CN_probe	9	137604400	137604520		120						x
CN_probe	10	132900	133020		120						x
CN_probe	10	133050300	133050420		120						x
CN_probe	11	391800	391920		120						x
CN_probe	11	134670100	134670220		120						x
CN_probe	12	272300	272420		120						x
CN_probe	12	130316700	130316820		120						x
CN_probe	13	18994900	18995020		120						x
CN_probe	13	112181850	112181970		120						x
CN_probe	14	19785370	19785490		120						x
CN_probe	14	105500600	105500720		120						x
CN_probe	15	23471650	23471770		120						x
CN_probe	15	101579720	101579840		120						x
CN_probe	16	276150	276270		120						x
CN_probe	16	89039430	89039550		120						x
CN_probe	17	382800	382920		120						x
CN_probe	17	82710250	82710370		120						x
CN_probe	18	298000	298120		120						x
CN_probe	18	79848550	79848670		120						x
CN_probe	19	392575	392695		120						x
CN_probe	19	58550950	58551070		120						x
CN_probe	20	120950	121070		120						x
CN_probe	20	61199880	61200000		120						x
CN_probe	21	8530520	8530640		120						x
CN_probe	21	45575000	45575120		120						x
CN_probe	22	10699400	10699520		120						x
CN_probe	22	50620750	50620870		120						x
CN_probe	x	2968750	2968870		120						x
CN_probe	x	154759450	154759570		120						x
CN_probe	y	3845200	3845320		120						x
CN_probe	y	26637775	26637895		120						x

## Sheet: Supplementary Table S5
Supplementary Table S5: Detected somatic mutations.
Tumor sample	Chromosome	Position	Reference sequence	Alternative sequence	Gene symbol	Position in gene	Mutation type	dbsnp138 NonFlagged
P1 S1	chr17	43079439	T	C	BRCA1	intronic	.	.
P1 S1	chr19	42249662	G	A	ERF	exonic	synonymous SNV	rs747218945
P1 S1	chr17	49619064	A	C	SPOP	exonic	nonsynonymous SNV	.
P1 S2	chr17	48726790	T	G	HOXB13	exonic	stoploss
P1 S2	chr17	43079439	T	C	BRCA1	intronic	.	.
P1 S2	chr16	68822063	G	A	CDH1	exonic	nonsynonymous SNV	rs35187787
P1 S2	chr19	42249662	G	A	ERF	exonic	synonymous SNV	rs747218945
P1 S2	chr21	38508184	A	C	ERG	intronic	.	.
P1 S2	chr21	38541793	T	C	ERG	intronic	.	rs544515631
P1 S2	chr2	47480730	AG	-	MSH2	exonic	frameshift deletion
P1 S2	chr17	16108623	T	A	NCOR1	intronic	.	.
P1 S2	chr10	53824850	T	A	PCDH15	intronic	.	.
P1 S2	chr3	179225967	C	T	PIK3CA	exonic	nonsynonymous SNV	rs200671228
P1 S2	chr17	49619064	A	C	SPOP	exonic	nonsynonymous SNV	.
P1 S3	chr22	39152341	C	G	CBX7	intronic	.
P1 S3	chr12	49031227	C	T	KMT2D	exonic	nonsynonymous SNV
P1 S3	chr12	49045970	A	T	KMT2D	intronic	.
P1 S3	chr17	7673816	G	A	TP53	exonic	synonymous SNV
P1 S3	chr3	41239294	G	A	CTNNB1	exonic	synonymous SNV
P1 S3	chrX	44873633	G	A	KDM6A	exonic	nonsynonymous SNV
P1 S3	chr17	43071148	C	T	BRCA1	exonic	nonsynonymous SNV	rs80357341
P1 S3	chr16	23614062	T	C	PALB2	exonic	nonsynonymous SNV	rs515726107
P1 S3	chr3	37047518	G	A	MLH1	splice site	splicing
P1 S3	chr2	47800997	G	A	MSH6	exonic	nonsynonymous SNV
P1 S3	chr16	72788209	G	A	ZFHX3	exonic	nonsynonymous SNV
P1 S3	chr7	152163543	G	A	KMT2C	exonic	nonsynonymous SNV
P1 S3	chr16	72794065	C	T	ZFHX3	exonic	nonsynonymous SNV
P1 S3	chr14	104775721	C	T	AKT1	exonic	synonymous SNV
P1 S3	chr13	32398612	G	A	BRCA2	exonic	nonsynonymous SNV
P1 S4	chr1	26731358	C	T	ARID1A	exonic	synonymous SNV
P1 S4	chr11	108304826	C	T	ATM	exonic	nonsynonymous SNV
P1 S4	chr12	49040669	G	A	KMT2D	exonic	synonymous SNV
P1 S4	chr7	140808301	C	T	BRAF	intronic	.	rs746192746
P1 S4	chr7	140808320	C	T	BRAF	intronic	.	.
P1 S4	chr3	36993527	C	T	MLH1	UTR5	.
P1 S5	chr22	39152341	C	G	CBX7	intronic	.
P1 S6	chr10	53824850	T	A	PCDH15	intronic	.	.
P1 S7	chr17	48726790	T	G	HOXB13	exonic	stoploss
P1 S7	chr19	42249662	G	A	ERF	exonic	synonymous SNV	rs747218945
P1 S7	chr17	49619064	A	C	SPOP	exonic	nonsynonymous SNV	.
P2 S1	chr14	104776927	T	C	AKT1	intronic	.
P2 S1	chr11	108299584	A	C	ATM	intronic	.	.
P2 S1	chr13	32326036	T	G	BRCA2	intronic	.	.
P2 S1	chr13	32398786	A	T	BRCA2	UTR3	.	.
P2 S1	chr16	68815399	G	A	CDH1	intronic	.	.
P2 S1	chr3	41224266	T	C	CTNNB1	UTR5	.
P2 S1	chr21	38493893	G	A	ERG	intronic	.
P2 S1	chr21	38461408	G	A	ERG	intronic	.	.
P2 S1	chr16	89805420	A	T	FANCA	intronic	.	.
P2 S1	chr6	143502256	T	G	FUCA2	intronic	.	.
P2 S1	chrX	45034877	G	A	KDM6A	intronic	.	.
P2 S1	chr6	168035885	A	T	KIF25	intronic	.
P2 S1	chr7	152238907	A	G	KMT2C	intronic	.	rs2360904
P2 S1	chrX	71127199	A	T	MED12	intronic	.	.
P2 S2	chr14	104776927	T	C	AKT1	intronic	.
P2 S2	chr14	104774107	A	C	AKT1	intronic	.	.
P2 S2	chr11	108299584	A	C	ATM	intronic	.	.
P2 S2	chr13	32371175	T	A	BRCA2	intronic	.
P2 S2	chr13	32347020	A	T	BRCA2	intronic	.	.
P2 S2	chr13	32398786	A	T	BRCA2	UTR3	.	.
P2 S2	chr16	68815399	G	A	CDH1	intronic	.	.
P2 S2	chr3	41224266	T	C	CTNNB1	UTR5	.
P2 S2	chr21	38493893	G	A	ERG	intronic	.
P2 S2	chr21	38461408	G	A	ERG	intronic	.	.
P2 S2	chr21	38473431	A	G	ERG	intronic	.	.
P2 S2	chr16	89805420	A	T	FANCA	intronic	.	.
P2 S2	chr6	143502256	T	G	FUCA2	intronic	.	.
P2 S2	chrX	45034877	G	A	KDM6A	intronic	.	.
P2 S2	chr7	152238907	A	G	KMT2C	intronic	.	rs2360904
P2 S2	chr12	49022959	T	G	KMT2D	intronic	.
P2 S2	chrX	71127199	A	T	MED12	intronic	.	.
P2 S2	chr17	16067815	T	A	NCOR1	intronic	.	.
P2 S3	chr14	104776927	T	C	AKT1	intronic	.
P2 S3	chr11	108289917	G	A	ATM	intronic	.	.
P2 S3	chr13	32347020	A	T	BRCA2	intronic	.	.
P2 S3	chr13	32398786	A	T	BRCA2	UTR3	.	.
P2 S3	chr22	39133818	A	C	CBX7	UTR3	.
P2 S3	chr16	68815399	G	A	CDH1	intronic	.	.
P2 S3	chr21	38493893	G	A	ERG	intronic	.
P2 S3	chr21	38473431	A	G	ERG	intronic	.	.
P2 S3	chr16	89805420	A	T	FANCA	intronic	.	.
P2 S3	chr6	143502256	T	G	FUCA2	intronic	.	.
P2 S3	chrX	45034877	G	A	KDM6A	intronic	.	.
P2 S3	chr7	152238907	A	G	KMT2C	intronic	.	rs2360904
P2 S3	chrX	71127199	A	T	MED12	intronic	.	.
P2 S3	chr17	16067815	T	A	NCOR1	intronic	.	.
P2 S3	chr2	189873748	A	T	PMS1	intronic	.
P2 S4	chr14	104776927	T	C	AKT1	intronic	.
P2 S4	chr11	108299589	A	C	ATM	intronic	.
P2 S4	chr11	108289917	G	A	ATM	intronic	.	.
P2 S4	chr11	108299584	A	C	ATM	intronic	.	.
P2 S4	chr13	32371175	T	A	BRCA2	intronic	.
P2 S4	chr13	32326036	T	G	BRCA2	intronic	.	.
P2 S4	chr13	32398786	A	T	BRCA2	UTR3	.	.
P2 S4	chr16	68812017	A	T	CDH1	intronic	.
P2 S4	chr16	68815399	G	A	CDH1	intronic	.	.
P2 S4	chr21	38473431	A	G	ERG	intronic	.	.
P2 S4	chr16	89805420	A	T	FANCA	intronic	.	.
P2 S4	chr6	143502256	T	G	FUCA2	intronic	.	.
P2 S4	chrX	45034877	G	A	KDM6A	intronic	.	.
P2 S4	chrX	45059334	C	A	KDM6A	exonic	synonymous SNV	.
P2 S4	chr7	152238907	A	G	KMT2C	intronic	.	rs2360904
P2 S4	chr12	49022959	T	G	KMT2D	intronic	.
P2 S4	chrX	71127199	A	T	MED12	intronic	.	.
P2 S5	chr14	104776927	T	C	AKT1	intronic	.
P2 S5	chr11	108299589	A	C	ATM	intronic	.
P2 S5	chr11	108289917	G	A	ATM	intronic	.	.
P2 S5	chr13	32347020	A	T	BRCA2	intronic	.	.
P2 S5	chr13	32371175	T	A	BRCA2	intronic	.
P2 S5	chr13	32326036	T	G	BRCA2	intronic	.	.
P2 S5	chr13	32398786	A	T	BRCA2	UTR3	.	.
P2 S5	chr16	68815399	G	A	CDH1	intronic	.	.
P2 S5	chr21	38493893	G	A	ERG	intronic	.
P2 S5	chr21	38461408	G	A	ERG	intronic	.	.
P2 S5	chr21	38473431	A	G	ERG	intronic	.	.
P2 S5	chr16	89805420	A	T	FANCA	intronic	.	.
P2 S5	chr6	143502256	T	G	FUCA2	intronic	.	.
P2 S5	chrX	45059334	C	A	KDM6A	exonic	synonymous SNV
P2 S5	chrX	45034877	G	A	KDM6A	intronic	.	.
P2 S5	chr7	152238907	A	G	KMT2C	intronic	.	rs2360904
P2 S5	chrX	71127199	A	T	MED12	intronic	.	.
P2 S5	chr17	16067815	T	A	NCOR1	intronic	.	.
P2 S6	chr14	104776927	T	C	AKT1	intronic	.
P2 S6	chr13	32371175	T	A	BRCA2	intronic	.
P2 S6	chr13	32326036	T	G	BRCA2	intronic	.	.
P2 S6	chr13	32398786	A	T	BRCA2	UTR3	.	.
P2 S6	chr16	68812017	A	T	CDH1	intronic	.
P2 S6	chr16	68815399	G	A	CDH1	intronic	.	.
P2 S6	chr3	41224266	T	C	CTNNB1	UTR5	.
P2 S6	chr21	38459178	G	T	ERG	intronic	.
P2 S6	chr21	38459181	A	T	ERG	intronic	.
P2 S6	chr21	38461408	G	A	ERG	intronic	.	.
P2 S6	chr21	38473431	A	G	ERG	intronic	.	.
P2 S6	chr16	89805420	A	T	FANCA	intronic	.	.
P2 S6	chr6	143502256	T	G	FUCA2	intronic	.
P2 S6	chrX	45034877	G	A	KDM6A	intronic	.	.
P2 S6	chrX	45059334	C	A	KDM6A	exonic	synonymous SNV	.
P2 S6	chr7	152238907	A	G	KMT2C	intronic	.	rs2360904
P2 S6	chrX	71127199	A	T	MED12	intronic	.	.
P2 S6	chr17	16067815	T	A	NCOR1	intronic	.	.
P2 S6	chr2	189873748	A	T	PMS1	intronic	.
P2 S6	chr13	48303855	G	A	RB1	UTR5	.	.
P2 S7	chr5	112792392	C	T	APC	intronic	.
P2 S7	chr16	68801588	C	T	CDH1	intronic	.
P2 S7	chr10	53866732	G	A	PCDH15	exonic	synonymous SNV
P2 S7	chr21	41484843	C	T	TMPRSS2	intronic	.
P2 S8	chr17	43104171	C	T	BRCA1	exonic	nonsynonymous SNV
P2 S8	chr17	47189112	C	T	CDC27	intronic	.
P2 S8	chr16	68834302	C	T	CDH1	UTR3	.
P2 S8	chr22	28695739	G	A	CHEK2	exonic	synonymous SNV
P2 S8	chr5	150069898	G	A	CSF1R	exonic	synonymous SNV
P2 S8	chr3	41225196	G	A	CTNNB1	exonic	nonsynonymous SNV
P2 S8	chr3	41234196	C	T	CTNNB1	exonic	nonsynonymous SNV
P2 S8	chr21	38476831	C	T	ERG	intronic	.
P2 S8	chr21	38500504	G	A	ERG	intronic	.
P2 S8	chr16	89746819	G	A	FANCA	intronic	.
P2 S8	chr16	89791607	G	A	FANCA	intronic	.
P2 S8	chr16	89803186	C	T	FANCA	intronic	.
P2 S8	chr2	208242046	G	A	IDH1	exonic	synonymous SNV
P2 S8	chr7	152176293	G	A	KMT2C	exonic	nonsynonymous SNV
P2 S8	chr7	152180040	G	A	KMT2C	exonic	synonymous SNV
P2 S8	chr12	49040920	C	T	KMT2D	exonic	nonsynonymous SNV
P2 S8	chr12	49048039	G	A	KMT2D	exonic	nonsynonymous SNV
P2 S8	chrX	71129391	G	A	MED12	exonic	nonsynonymous SNV
P2 S8	chrX	71137906	G	A	MED12	exonic	nonsynonymous SNV
P2 S8	chr2	47800662	G	A	MSH6	exonic	synonymous SNV
P2 S8	chr2	47800681	G	A	MSH6	exonic	nonsynonymous SNV
P2 S8	chr16	23630251	C	T	PALB2	exonic	nonsynonymous SNV
P2 S8	chr14	67864795	C	T	RAD51B	UTR5	.
P2 S8	chrX	129523283	C	T	SMARCA1	exonic	nonsynonymous SNV
P2 S8	chr22	45352500	C	T	SMC1B	exonic	nonsynonymous SNV
P3 S1	chr14	104780214	C	T	AKT1	exonic	nonsynonymous SNV	rs121434592
P3 S1	chr5	112840254	-	A	APC	exonic	frameshift insertion
P3 S1	chr5	98899909	G	T	CHD1	intronic	.	rs115283707
P3 S1	chr5	98903875	G	A	CHD1	exonic	stopgain	.
P3 S1	chr14	37591986	G	C	FOXA1	exonic	nonsynonymous SNV	.
P3 S1	chr13	48464984	C	G	RB1	intronic	.	rs80122842
P3 S2	chr5	98903875	G	A	CHD1	exonic	stopgain	.
P3 S2	chr14	37591986	G	C	FOXA1	exonic	nonsynonymous SNV	.
P3 S3	chr14	104780214	C	T	AKT1	exonic	nonsynonymous SNV	rs121434592
P3 S3	chr5	112840254	-	A	APC	exonic	frameshift insertion
P3 S3	chr5	98899909	G	T	CHD1	intronic	.	rs115283707
P3 S3	chr5	98903875	G	A	CHD1	exonic	stopgain	.
P3 S3	chr21	38476045	G	C	ERG	intronic	.	.
P3 S3	chr21	38544054	G	C	ERG	intronic	.
P3 S3	chr14	37591986	G	C	FOXA1	exonic	nonsynonymous SNV	.
P3 S3	chrX	45034877	G	A	KDM6A	intronic	.	.
P3 S4	chr17	43115676	G	A	BRCA1	intronic	.	.
P3 S4	chr13	32346774	G	A	BRCA2	intronic	.	.
P3 S4	chr17	47154712	G	A	CDC27	exonic	nonsynonymous SNV	.
P3 S4	chr5	98870834	C	T	CHD1	intronic	.	.
P3 S4	chr12	49049654	C	T	KMT2D	intronic	.	.
P3 S4	chr17	16138137	C	T	NCOR1	intronic	.	.
P3 S4	chr13	48464984	C	G	RB1	intronic	.	rs80122842
P3 S5	chr5	98899909	G	T	CHD1	intronic	.	rs115283707
P3 S5	chr21	38476045	G	C	ERG	intronic	.	.
P3 S5	chr1	158938252	A	G	PYHIN1	intronic	.	.
P3 S5	chr13	48381663	T	A	RB1	intronic	.	.
P3 S6	chr14	104780214	C	T	AKT1	exonic	nonsynonymous SNV	rs121434592
P3 S6	chr5	112840254	-	A	APC	exonic	frameshift insertion
P3 S6	chr5	98903875	G	A	CHD1	exonic	stopgain	.
P3 S6	chr14	37591986	G	C	FOXA1	exonic	nonsynonymous SNV	.
P3 S7	chr14	104780214	C	T	AKT1	exonic	nonsynonymous SNV	rs121434592
P3 S7	chr7	152235636	G	A	KMT2C	intronic	.	.
P3 S7	chr13	48464984	C	G	RB1	intronic	.	rs80122842
P4 S1	chr10	54079610	A	T	PCDH15	intronic	.
P4 S1	chr10	54379150	G	T	PCDH15	intronic	.
P4 S1	chr11	108249283	C	G	ATM	intronic	.
P4 S1	chr17	16039484	C	T	NCOR1	exonic	nonsynonymous SNV
P4 S1	chr17	47172245	C	T	CDC27	intronic	.
P4 S1	chr22	28696031	A	G	CHEK2	intronic	.
P4 S1	chr14	104780214	C	T	AKT1	exonic	nonsynonymous SNV	rs121434592
P4 S1	chr21	41489291	A	C	TMPRSS2	intronic	.	.
P4 S1	chrX	71243937	A	T	ZMYM3	exonic	synonymous SNV	.
P4 S2	chr12	49025043	T	G	KMT2D	intronic	.
P4 S2	chr14	104769929	A	T	AKT1	UTR3	.
P4 S2	chr22	28696031	A	G	CHEK2	intronic	.
P4 S2	chrX	71243937	A	T	ZMYM3	exonic	synonymous SNV
P4 S2	chr14	104780214	C	T	AKT1	exonic	nonsynonymous SNV
P4 S3	chr16	89743168	A	C	FANCA	intronic	.
P4 S3	chr22	28696031	A	G	CHEK2	intronic	.
P4 S3	chr14	104769964	A	C	AKT1	UTR3	.	.
P4 S3	chr14	104780214	C	T	AKT1	exonic	nonsynonymous SNV
P4 S3	chr12	12718499	T	A	CDKN1B	intronic	.
P4 S3	chr17	7674230	C	T	TP53	exonic	nonsynonymous SNV	rs28934575
P4 S3	chrX	71243937	A	T	ZMYM3	exonic	synonymous SNV	.
P4 S4	chr10	54079610	A	T	PCDH15	intronic	.
P4 S4	chr22	28696031	A	G	CHEK2	intronic	.
P4 S4	chr7	152220934	G	T	KMT2C	intronic	.
P4 S4	chr21	41489291	A	C	TMPRSS2	intronic	.	.
P4 S4	chrX	71243937	A	T	ZMYM3	exonic	synonymous SNV	.
P4 S5	chr16	89743168	A	C	FANCA	intronic	.
P4 S5	chr17	43082479	T	C	BRCA1	exonic	nonsynonymous SNV
P4 S5	chr17	47172245	C	T	CDC27	intronic	.
P4 S5	chr22	28696031	A	G	CHEK2	intronic	.
P4 S5	chr21	38556324	T	A	ERG	intronic	.	.
P4 S5	chr14	104780214	C	T	AKT1	exonic	nonsynonymous SNV
P4 S5	chr21	41489291	A	C	TMPRSS2	intronic	.	.
P4 S5	chrX	71243937	A	T	ZMYM3	exonic	synonymous SNV	.
P4 S6	chr14	104769960	A	T	AKT1	UTR3	.
P4 S6	chr14	104769964	A	C	AKT1	UTR3	.
P4 S6	chr7	152149337	C	G	KMT2C	intronic	.
P4 S6	chrX	71243937	A	T	ZMYM3	exonic	synonymous SNV
P4 S6	chr7	152247725	G	A	KMT2C	intronic	.	.
P4 S6	chr21	41489291	A	C	TMPRSS2	intronic	.	.
P4 S7	chr11	14356897	A	C	RRAS2	intronic	.
P4 S7	chr14	104780214	C	T	AKT1	exonic	nonsynonymous SNV	rs121434592
P4 S7	chr21	41496917	C	T	TMPRSS2	intronic	.	rs537935645
P4 S8	chr10	54379150	G	T	PCDH15	intronic	.
P4 S8	chr21	38571401	C	A	ERG	intronic	.
P4 S8	chr14	104769964	A	C	AKT1	UTR3	.	.
P4 S8	chr14	104780214	C	T	AKT1	exonic	nonsynonymous SNV	rs121434592
P4 S8	chr21	38556324	T	A	ERG	intronic	.	.
P4 S8	chr17	7674230	C	T	TP53	exonic	nonsynonymous SNV	rs28934575
P4 S8	chrX	71243937	A	T	ZMYM3	exonic	synonymous SNV	.
P4 S9	chr14	104780214	C	T	AKT1	exonic	nonsynonymous SNV	rs121434592
P4 S9	chr17	7674230	C	T	TP53	exonic	nonsynonymous SNV	rs28934575
P5 S1	chr13	32326258	G	C	BRCA2	exonic	nonsynonymous SNV	.
P5 S1	chr14	37592012	AGCCGTTCTCGAACATGTTGCCGG	-	FOXA1	exonic	nonframeshift deletion
P5 S2	chr9	70387965	T	G	KLF9	exonic	nonsynonymous SNV	rs771019940
P5 S2	chr22	45363000	C	T	SMC1B	exonic	nonsynonymous SNV	rs754914778
P5 S3	chr22	45363000	C	T	SMC1B	exonic	nonsynonymous SNV	rs754914778
P6 S1	chr22	28734820	G	A	CHEK2	intronic	.	rs375462525
P6 S1	chr3	41224610	C	G	CTNNB1	exonic	nonsynonymous SNV	rs121913400
P6 S1	chr11	49981925	G	-	OR4C12	exonic	frameshift deletion
P6 S2	chr22	28734820	G	A	CHEK2	intronic	.	rs375462525
P6 S2	chr6	168042743	G	A	KIF25	intronic	.	.
P6 S3	chr22	28734820	G	A	CHEK2	intronic	.	rs375462525
P6 S3	chr14	37594825	C	G	FOXA1	intronic	.	.
P6 S4	chr22	28734820	G	A	CHEK2	intronic	.	rs375462525
P6 S5	chr17	43045836	C	A	BRCA1	intronic	.	.
P6 S5	chr2	208251265	A	T	IDH1	intronic	.	.
P7 S2	chrX	71129408	C	T	MED12	exonic	nonsynonymous SNV	.
P7 S2	chr8	23681396	T	C	NKX3-1	exonic	nonsynonymous SNV	rs373263457
P7 S2	chrX	129465515	C	G	SMARCA1	intronic	.	.
P7 S3	chr8	23681396	T	C	NKX3-1	exonic	nonsynonymous SNV	rs373263457
P7 S3	chrX	129465515	C	G	SMARCA1	intronic	.	.
P7 S4	chr7	152222045	T	C	KMT2C	exonic	nonsynonymous SNV	rs775876057
P7 S4	chr7	152222073	C	T	KMT2C	intronic	.	rs573915759
P7 S5	chr7	152236254	C	T	KMT2C	intronic	.
P7 S5	chr21	38443843	C	T	ERG	intronic	.	rs374797722
P7 S5	chr7	152235566	A	G	KMT2C	intronic	.	.
